# Supplementary material for: Mapping the Relationship Between Core Executive Functions and Mind Wandering in Children and Adolescents: A Systematic Review
Source: J Intell. 2026 Feb 1;14(2):20. doi: 10.3390/jintelligence14020020 (PMC12941701; doi:10.3390/jintelligence14020020)
Supplement: Supplementary file 1 [file jintelligence-14-00020-s001.zip]

Archive with 1 entries (1 files):
- jintelligence-3995220-supplementary.pdf
